# Supplementary material for: The C-terminal protein interaction domain of the chromatin reader Yaf9 is critical for pathogenesis of Candida albicans
Source: mSphere. 2024 Feb 20;9(3):e00696-23. doi: 10.1128/msphere.00696-23 (PMC10964406; doi:10.1128/msphere.00696-23)
Supplement: Data Set S1 — Numerical data for the figures. [file msphere.00696-23-s0001.xlsx]

## Sheet: Legend
The dataset contains the numberical data used to construct graphs shown in the Figures. The data is shown in individual sheets, labelled with the figure numnber and panel.

## Sheet: Figure 2B
LEFT PANEL - Growth Curve
	WT (SN425)				Yaf9 2x				Yaf9 1x				Y72A 1x				W91A 1X				CtermD 2x				CtermD 1x				yaf9D/D
Time (h)	Replicate 1	Replicate 2	Replicate 3	Mean	Replicate 1	Replicate 2	Replicate 3	Mean	Replicate 1	Replicate 2	Replicate 3	Mean	Replicate 1	Replicate 2	Replicate 3	Mean	Replicate 1	Replicate 2	Replicate 3	Mean	Replicate 1	Replicate 2	Replicate 3	Mean	Replicate 1	Replicate 2	Replicate 3	Mean	Replicate 1	Replicate 2	Replicate 3	Mean
0	0.0199667	0.0224333	0.0154	0.0192667	0.0238667	0.0265667	0.0119667	0.0208	0.0236	0.0227333	0.0257333	0.0240222	0.0238	0.0251333	0.0283	0.0257444	0.0177	0.0241667	0.0227333	0.0215333	0.0198	0.0265333	0.0223333	0.0228889	0.0225667	0.0239667	0.0272667	0.0246	0.0218333	0.0249667	0.0217667	0.0228556
0.5	0.0261333	0.0310667	0.0172	0.0248	0.0298333	0.0353667	0.0142	0.0264667	0.0265667	0.0303667	0.0276	0.0281778	0.0290333	0.0324667	0.0300333	0.0305111	0.0187	0.0292	0.0239333	0.0239444	0.0244	0.0323	0.0235333	0.0267444	0.0231667	0.0311	0.0283333	0.0275333	0.0240667	0.0304333	0.0225333	0.0256778
1	0.0244333	0.0298667	0.0216	0.0253	0.0279333	0.0300333	0.0167	0.0248889	0.0246667	0.0284333	0.0341667	0.0290889	0.0262	0.0284333	0.0383	0.0309778	0.0188667	0.0264333	0.0305333	0.0252778	0.0248667	0.0279	0.0273	0.0266889	0.0235	0.0279667	0.0320667	0.0278444	0.0253667	0.0310667	0.0260333	0.0274889
1.5	0.0291333	0.0367667	0.0269667	0.0309556	0.0297	0.0337333	0.0211667	0.0282	0.0282667	0.0338667	0.0427667	0.0349667	0.0292667	0.0317667	0.0488	0.0366111	0.0220667	0.0310667	0.0382333	0.0304556	0.0285667	0.0319333	0.0322667	0.0309222	0.0259667	0.0303	0.0371667	0.0311444	0.0289333	0.0340333	0.0299333	0.0309667
2	0.0349667	0.0475667	0.0353667	0.0393	0.0367333	0.0394667	0.0268333	0.0343444	0.0346333	0.0409667	0.0543	0.0433	0.0354333	0.0376333	0.0614667	0.0448444	0.0263667	0.0367	0.0491	0.0373889	0.0333333	0.0359333	0.0384	0.0358889	0.0287667	0.0341333	0.0432333	0.0353778	0.0334333	0.0374	0.0349667	0.0352667
2.5	0.0465333	0.0618667	0.0475667	0.0519889	0.0486667	0.0495	0.0362667	0.0448111	0.0436	0.0521333	0.0682333	0.0546556	0.0457	0.0467333	0.0773667	0.0566	0.0330333	0.0452667	0.0629	0.0470667	0.0394333	0.0411	0.0459333	0.0421556	0.0324	0.0385	0.0501	0.0403333	0.0384333	0.0419667	0.0405333	0.0403111
3	0.0615667	0.0809667	0.0631333	0.0685556	0.0635	0.0637667	0.0489667	0.0587444	0.0549333	0.0670333	0.0846	0.0688556	0.0589	0.0604667	0.0976	0.0723222	0.0413	0.0577	0.0793333	0.0594444	0.0465667	0.0477	0.0555333	0.0499333	0.0374	0.0439	0.0581333	0.0464778	0.0444333	0.0472667	0.0467667	0.0461556
3.5	0.0804333	0.1074	0.0831	0.0903111	0.0826	0.0809333	0.0653333	0.0762889	0.0692667	0.086	0.1057	0.0869889	0.0761667	0.0772667	0.122833	0.0920889	0.0523667	0.0740333	0.0992333	0.0752111	0.0551333	0.0557333	0.0672	0.0593556	0.0428667	0.0500667	0.0671333	0.0533556	0.0510333	0.0532	0.0535667	0.0526
4	0.105667	0.141933	0.110033	0.119211	0.107967	0.103067	0.0869333	0.0993222	0.0873333	0.109733	0.132733	0.109933	0.0971333	0.0980667	0.154367	0.116522	0.0667333	0.0939	0.125233	0.0952889	0.0653333	0.0652333	0.0806333	0.0704	0.0491	0.0573333	0.0772333	0.0612222	0.0586	0.0601	0.0613	0.06
4.5	0.1394	0.186333	0.1444	0.156711	0.140533	0.132233	0.114733	0.129167	0.1093	0.1394	0.1669	0.138533	0.122667	0.1233	0.1916	0.145856	0.0838	0.118733	0.156233	0.119589	0.0771333	0.0761333	0.0959	0.0830556	0.0562333	0.0658	0.0880667	0.0700333	0.0672333	0.0680333	0.0701	0.0684556
5	0.182033	0.242467	0.188	0.204167	0.181933	0.1684	0.1503	0.166878	0.137267	0.174533	0.205833	0.172544	0.154367	0.153233	0.2333	0.1803	0.1053	0.1476	0.193333	0.148744	0.091	0.0886667	0.112667	0.0974444	0.0645	0.0751	0.0999333	0.0798444	0.0768333	0.077	0.0795	0.0777778
5.5	0.234933	0.3082	0.240833	0.261322	0.232967	0.214	0.193567	0.213511	0.171	0.216333	0.2517	0.213011	0.191533	0.188467	0.280867	0.220289	0.1312	0.180867	0.236533	0.182867	0.107067	0.102833	0.132267	0.114056	0.0739	0.0855333	0.112867	0.0907667	0.0878	0.0867	0.0900667	0.0881889
6	0.297433	0.3858	0.305033	0.329422	0.293967	0.267467	0.2476	0.269678	0.209633	0.2644	0.3054	0.259811	0.236233	0.229367	0.3351	0.2669	0.1616	0.220067	0.2858	0.222489	0.125267	0.118967	0.1543	0.132844	0.0842667	0.0974	0.127733	0.103133	0.0998667	0.0975333	0.101467	0.0996222
6.5	0.372367	0.4744	0.381267	0.409344	0.365633	0.331333	0.312467	0.336478	0.255533	0.319	0.3647	0.313078	0.2872	0.276	0.396567	0.319922	0.1971	0.265033	0.341367	0.267833	0.145567	0.136633	0.1795	0.1539	0.0956	0.1104	0.143433	0.116478	0.113133	0.1092	0.113867	0.112067
7	0.457667	0.571533	0.467567	0.498922	0.447367	0.405333	0.3884	0.4137	0.308167	0.380633	0.430833	0.373211	0.345467	0.329433	0.460367	0.378422	0.2388	0.315333	0.402833	0.318989	0.168867	0.156	0.207567	0.177478	0.107733	0.1247	0.160467	0.130967	0.127833	0.1221	0.127767	0.1259
7.5	0.5532	0.673567	0.562433	0.5964	0.537833	0.4891	0.476	0.500978	0.3663	0.448333	0.503333	0.439322	0.410467	0.388767	0.530967	0.4434	0.285267	0.372067	0.4694	0.375578	0.194	0.177533	0.239133	0.203556	0.120933	0.140333	0.179267	0.146844	0.144433	0.135867	0.1428	0.141033
8	0.651867	0.7766	0.663967	0.697478	0.635267	0.5785	0.570133	0.594633	0.4311	0.5224	0.5812	0.511567	0.482933	0.454233	0.603733	0.513633	0.338	0.434567	0.539633	0.4374	0.2225	0.2006	0.2733	0.232133	0.136267	0.157233	0.1988	0.1641	0.162433	0.1509	0.1594	0.157578
8.5	0.753433	0.875867	0.7651	0.798133	0.7348	0.674233	0.669	0.692678	0.500067	0.601	0.661467	0.587511	0.558267	0.524867	0.679733	0.587622	0.396167	0.501967	0.613433	0.503856	0.253333	0.226067	0.3113	0.263567	0.152533	0.175933	0.2207	0.183056	0.182067	0.167167	0.178167	0.1758
9	0.852667	0.970033	0.865333	0.896011	0.832833	0.771233	0.769933	0.791333	0.575767	0.681733	0.743133	0.666878	0.639467	0.597233	0.756567	0.664422	0.4605	0.573033	0.6904	0.574644	0.286233	0.253733	0.352667	0.297544	0.170633	0.196133	0.244033	0.2036	0.203533	0.184733	0.197233	0.195167
9.5	0.947133	1.05823	0.9598	0.988389	0.926767	0.865333	0.868333	0.886811	0.6525	0.763433	0.823167	0.746367	0.721533	0.672633	0.8312	0.741789	0.5288	0.646367	0.765533	0.6469	0.3231	0.284367	0.395933	0.334467	0.190367	0.217567	0.2688	0.225578	0.227867	0.203967	0.2184	0.216744
10	1.03477	1.13497	1.04623	1.07199	1.01343	0.953433	0.960233	0.9757	0.730267	0.841967	0.901533	0.824589	0.804933	0.749867	0.905833	0.820211	0.5996	0.720567	0.8385	0.719556	0.361233	0.316033	0.4421	0.373122	0.2114	0.2411	0.2958	0.249433	0.253433	0.224433	0.2412	0.239689
10.5	1.11327	1.20423	1.1254	1.14763	1.09283	1.0355	1.04527	1.05787	0.8067	0.9195	0.974033	0.900078	0.883833	0.8241	0.974367	0.8941	0.672333	0.795733	0.909933	0.792667	0.4026	0.350467	0.489733	0.414267	0.2342	0.265867	0.323267	0.274444	0.281667	0.2467	0.2659	0.264756
11	1.18377	1.2638	1.19527	1.21428	1.164	1.1081	1.12193	1.13134	0.881667	0.990567	1.0423	0.971511	0.959033	0.893333	1.0393	0.963889	0.745	0.870033	0.9746	0.863211	0.445433	0.386433	0.540467	0.457444	0.258567	0.292033	0.3532	0.301267	0.3119	0.2701	0.292333	0.291444
11.5	1.2475	1.31787	1.2563	1.27389	1.2276	1.17503	1.19083	1.19782	0.953133	1.05713	1.1051	1.03846	1.02787	0.9603	1.1001	1.02942	0.816767	0.94	1.0379	0.931556	0.491633	0.4245	0.592533	0.502889	0.285467	0.320333	0.384067	0.329956	0.343533	0.295433	0.321333	0.3201
12	1.3024	1.36493	1.31003	1.32579	1.2838	1.23277	1.25197	1.25618	1.02167	1.11727	1.16117	1.10003	1.09237	1.02103	1.1538	1.08907	0.888233	1.0067	1.09577	0.9969	0.539667	0.464233	0.646	0.549967	0.314	0.349933	0.416533	0.360156	0.377333	0.321733	0.3499	0.349656
12.5	1.35083	1.40593	1.35753	1.37143	1.33263	1.2851	1.3055	1.30774	1.0834	1.17343	1.21317	1.15667	1.15147	1.0761	1.20417	1.14391	0.9553	1.0698	1.15083	1.05864	0.588267	0.504967	0.699867	0.5977	0.343567	0.380133	0.449433	0.391044	0.413	0.3496	0.381	0.3812
13	1.39357	1.44217	1.39883	1.41152	1.37577	1.33	1.35303	1.35293	1.141	1.2223	1.25987	1.20772	1.20387	1.12583	1.2488	1.19283	1.02083	1.1268	1.2	1.11588	0.6382	0.546633	0.753333	0.646056	0.376133	0.4131	0.484733	0.424656	0.4504	0.378667	0.412367	0.413811
13.5	1.43087	1.47277	1.43577	1.44647	1.41477	1.37173	1.39453	1.39368	1.19207	1.2684	1.30147	1.25398	1.25217	1.17037	1.28937	1.2373	1.0807	1.18027	1.24577	1.16891	0.6889	0.589367	0.806867	0.695044	0.409367	0.4468	0.5209	0.459022	0.4895	0.4095	0.446967	0.448656
14	1.4639	1.49357	1.4653	1.47426	1.4489	1.4081	1.43	1.429	1.24053	1.30877	1.33917	1.29616	1.29617	1.2115	1.325	1.27756	1.1363	1.22797	1.28737	1.21721	0.7381	0.633133	0.857967	0.743067	0.445433	0.4821	0.5572	0.494911	0.528667	0.440433	0.481167	0.483422
14.5	1.48553	1.50553	1.4868	1.49262	1.47457	1.4397	1.46257	1.45894	1.2846	1.3472	1.374	1.33527	1.33613	1.24903	1.3589	1.31469	1.1875	1.27263	1.3265	1.26221	0.789367	0.676667	0.907867	0.7913	0.480767	0.517533	0.595567	0.531289	0.569	0.473	0.516533	0.519511
15	1.49783	1.51203	1.49877	1.50288	1.4914	1.46383	1.48753	1.48092	1.3235	1.38013	1.40463	1.36942	1.3722	1.28183	1.3888	1.34761	1.2335	1.3133	1.36123	1.30268	0.838367	0.719567	0.956	0.837978	0.517333	0.5534	0.633267	0.568	0.611567	0.506433	0.553733	0.557244
15.5	1.50553	1.51663	1.5055	1.50922	1.5023	1.47963	1.50387	1.49527	1.35973	1.4107	1.43293	1.40112	1.4046	1.31243	1.41667	1.3779	1.27603	1.34923	1.39323	1.3395	0.886267	0.762733	1.00303	0.884011	0.557	0.5915	0.6717	0.606733	0.652733	0.5401	0.593633	0.595489
16	1.51	1.51867	1.5097	1.51279	1.5086	1.48877	1.51193	1.5031	1.39283	1.43553	1.45297	1.42711	1.43473	1.3392	1.43857	1.40417	1.3159	1.38307	1.42317	1.37404	0.932533	0.805333	1.04753	0.928467	0.5973	0.629667	0.7103	0.645756	0.695633	0.575967	0.631733	0.634444
16.5	1.51237	1.52057	1.51147	1.5148	1.51213	1.49417	1.51667	1.50766	1.42147	1.45313	1.46543	1.44668	1.4617	1.36407	1.45457	1.42678	1.3512	1.4125	1.4504	1.4047	0.9761	0.845767	1.08953	0.970467	0.6383	0.667967	0.749167	0.685144	0.736733	0.610067	0.671867	0.672889
17	1.5147	1.5223	1.51377	1.51692	1.51483	1.49787	1.52037	1.51102	1.4453	1.46567	1.47343	1.46147	1.4835	1.38727	1.46507	1.44528	1.38433	1.4388	1.47363	1.43226	1.0182	0.8856	1.12777	1.01052	0.6778	0.706433	0.786733	0.723656	0.7789	0.644433	0.710433	0.711256
17.5	1.51477	1.52343	1.51453	1.51758	1.51553	1.50097	1.52223	1.51291	1.46053	1.4736	1.47863	1.47092	1.49747	1.4085	1.47153	1.45917	1.41363	1.46093	1.4894	1.45466	1.05817	0.924733	1.1647	1.0492	0.718	0.7439	0.824333	0.762078	0.819467	0.679833	0.749833	0.749711
18	1.5165	1.52373	1.51573	1.51866	1.517	1.50187	1.5234	1.51409	1.47087	1.47733	1.48127	1.47649	1.5069	1.4247	1.47557	1.46906	1.44087	1.47497	1.5002	1.47201	1.09803	0.962167	1.19933	1.08651	0.7568	0.782367	0.8629	0.800689	0.860633	0.714633	0.787967	0.787744
18.5	1.51717	1.52563	1.51623	1.51968	1.51827	1.50437	1.52443	1.51569	1.47623	1.48087	1.48303	1.48004	1.51247	1.438	1.47853	1.47633	1.4606	1.48393	1.5061	1.48354	1.1341	0.996967	1.2325	1.12119	0.797233	0.819633	0.900033	0.838967	0.9004	0.748433	0.827433	0.825422
19	1.5176	1.52587	1.51643	1.51997	1.51793	1.5046	1.52493	1.51582	1.47857	1.48303	1.48443	1.48201	1.51497	1.44557	1.4802	1.48024	1.47233	1.48907	1.509	1.49013	1.168	1.0297	1.2625	1.1534	0.835967	0.855467	0.934533	0.875322	0.938467	0.781967	0.865967	0.862133
19.5	1.51777	1.52763	1.51793	1.52111	1.5175	1.50623	1.5268	1.51684	1.4812	1.48597	1.48687	1.48468	1.5171	1.45257	1.483	1.48422	1.47977	1.49417	1.51223	1.49539	1.1988	1.06133	1.29103	1.18372	0.8724	0.8909	0.969333	0.910878	0.973233	0.8148	0.903267	0.8971
20	1.51937	1.5277	1.51793	1.52167	1.51913	1.50687	1.52697	1.51766	1.4841	1.48727	1.48697	1.48611	1.52003	1.45603	1.48327	1.48644	1.48467	1.49677	1.51317	1.4982	1.22903	1.09167	1.31683	1.21251	0.9092	0.925867	1.00273	0.945933	1.00983	0.8474	0.938867	0.932033
20.5	1.51897	1.5284	1.51953	1.5223	1.51873	1.5074	1.52847	1.5182	1.48413	1.48813	1.48927	1.48718	1.52003	1.45827	1.48547	1.48792	1.48713	1.49913	1.51587	1.50071	1.2585	1.12023	1.34247	1.2404	0.944733	0.958967	1.03597	0.979889	1.04267	0.8789	0.9742	0.965256
21	1.51943	1.52877	1.51917	1.52246	1.51873	1.5077	1.5284	1.51828	1.48467	1.48873	1.48883	1.48741	1.52073	1.4593	1.48527	1.48843	1.48913	1.50027	1.5164	1.50193	1.28427	1.1466	1.3652	1.26536	0.978533	0.9922	1.06673	1.01249	1.0736	0.909433	1.00623	0.996422
21.5	1.51957	1.52897	1.5202	1.52291	1.51873	1.5081	1.52957	1.5188	1.48537	1.48967	1.48993	1.48832	1.5211	1.46067	1.4868	1.48952	1.49067	1.50077	1.5181	1.50318	1.3082	1.17197	1.38737	1.28918	1.0116	1.02263	1.09647	1.04357	1.10453	0.9386	1.04107	1.02807
22	1.52	1.52937	1.52017	1.52318	1.5191	1.50883	1.53027	1.5194	1.48607	1.49163	1.49137	1.48969	1.52187	1.46227	1.48797	1.4907	1.4913	1.50217	1.51967	1.50438	1.33117	1.19633	1.40737	1.31162	1.04263	1.05293	1.1257	1.07376	1.13283	0.9675	1.07217	1.0575
22.5	1.51993	1.5297	1.52017	1.52327	1.5191	1.50857	1.5302	1.51929	1.487	1.49147	1.4909	1.48979	1.52193	1.46293	1.48817	1.49101	1.49237	1.50297	1.52047	1.50527	1.3535	1.21813	1.4265	1.33271	1.073	1.0807	1.15323	1.10231	1.1597	0.9952	1.1024	1.08577
23	1.5214	1.53013	1.52107	1.5242	1.51977	1.50863	1.53047	1.51962	1.4876	1.49233	1.49193	1.49062	1.52263	1.46347	1.48873	1.49161	1.49347	1.5031	1.5213	1.50596	1.37447	1.2395	1.44343	1.35247	1.10187	1.10733	1.17863	1.12928	1.18733	1.02267	1.13077	1.11359
23.5		1.52927	1.52083	1.52505		1.50827	1.53023	1.51925		1.49187	1.49163	1.49175		1.46307	1.4887	1.47588		1.50347	1.52153	1.5125		1.25893	1.4554	1.35717		1.133	1.20383	1.16842		1.0478	1.15723	1.10252
RIGHT PANEL - Doubling Time
	WT (SN425)				Yaf9 2x				Yaf9 1x				Y72A 1x				W91A 1X				CtermD 2x				CtermD 1x				yaf9D/D
	Replicate 1	Replicate 2	Replicate 3	Mean	Replicate 1	Replicate 2	Replicate 3	Mean	Replicate 1	Replicate 2	Replicate 3	Mean	Replicate 1	Replicate 2	Replicate 3	Mean	Replicate 1	Replicate 2	Replicate 3	Mean	Replicate 1	Replicate 2	Replicate 3	Mean	Replicate 1	Replicate 2	Replicate 3	Mean	Replicate 1	Replicate 2	Replicate 3	Mean
	1.24117	1.22883	1.24344	1.23781	1.26648	1.305	1.28136	1.28428	1.56256	1.51516	1.50842	1.52871	1.53962	1.61679	1.58376	1.58006	1.67564	1.63638	1.65935	1.65712	2.59236	2.66585	2.73702	2.66508	2.29077	2.39875	2.21652	2.30202	2.53764	2.75194	2.73828	2.67595
	1-way ANOVA
	Tukey's multiple comparisons test		Summary	Adjusted P Value
	WT vs. Yaf9 2x		ns	0.9805
	WT vs. Yaf9 1x		***	0.0007
	WT vs. Y72A 1x		***	0.0001
	WT vs. W91A 1x		****	<0.0001
	WT vs. CtermΔ 1x		****	<0.0001
	WT vs. CtermΔ 2x		****	<0.0001
	WT vs. yaf9Δ/Δ		****	<0.0001
	Yaf9 2x vs. Yaf9 1x		**	0.0038
	Yaf9 2x vs. Y72A 1x		***	0.0006
	Yaf9 2x vs. W91A 1x		****	<0.0001
	Yaf9 2x vs. CtermΔ 1x		****	<0.0001
	Yaf9 2x vs. CtermΔ 2x		****	<0.0001
	Yaf9 2x vs. yaf9Δ/Δ		****	<0.0001
	Yaf9 1x vs. Y72A 1x		ns	0.9667
	Yaf9 1x vs. W91A 1x		ns	0.2555
	Yaf9 1x vs. CtermΔ 1x		****	<0.0001
	Yaf9 1x vs. CtermΔ 2x		****	<0.0001
	Yaf9 1x vs. yaf9Δ/Δ		****	<0.0001
	Y72A 1x vs. W91A 1x		ns	0.7914
	Y72A 1x vs. CtermΔ 1x		****	<0.0001
	Y72A 1x vs. CtermΔ 2x		****	<0.0001
	Y72A 1x vs. yaf9Δ/Δ		****	<0.0001
	W91A 1x vs. CtermΔ 1x		****	<0.0001
	W91A 1x vs. CtermΔ 2x		****	<0.0001
	W91A 1x vs. yaf9Δ/Δ		****	<0.0001
	CtermΔ 1x vs. CtermΔ 2x		****	<0.0001
	CtermΔ 1x vs. yaf9Δ/Δ		****	<0.0001
	CtermΔ 2x vs. yaf9Δ/Δ		ns	>0.9999

## Sheet: Figure 2D
LEFT PANEL - Growth Curve
	WT (SN425)				Yaf9 2x				Yaf9 1x				W91A 2X				W91A 1X				CtermD 1x				CtermD 2x				yaf9D/D
Time (h)	Replicate 1	Replicate 2	Replicate 3	Mean	Replicate 1	Replicate 2	Replicate 3	Mean	Replicate 1	Replicate 2	Replicate 3	Mean	Replicate 1	Replicate 2	Replicate 3	Mean	Replicate 1	Replicate 2	Replicate 3	Mean	Replicate 1	Replicate 2	Replicate 3	Mean	Replicate 1	Replicate 2	Replicate 3	Mean	Replicate 1	Replicate 2	Replicate 3	Mean
0	0.0234	0.02525	0.02315	0.0239333	0.02915	0.0191	0.03095	0.0264	0.0255	0.0258	0.03995	0.0304167	0.0258	0.0268	0.02355	0.0253833	0.0242	0.02565	0.02185	0.0239	0.02715	0.02235	0.02275	0.0240833	0.0233	0.0192	0.0249	0.0224667	0.0241	0.02115	0.01925	0.0215
0.5	0.03145	0.03485	0.0295	0.0319333	0.04045	0.02475	0.0391	0.0347667	0.03475	0.0329	0.0492	0.03895	0.03315	0.0362	0.0282	0.0325167	0.0317	0.03475	0.028	0.0314833	0.03655	0.02635	0.0265	0.0298	0.027	0.0189	0.02645	0.0241167	0.0281	0.025	0.0238	0.0256333
1	0.0307	0.031	0.02675	0.0294833	0.03365	0.01995	0.0328	0.0288	0.0304	0.02705	0.04295	0.0334667	0.0286	0.0297	0.0229	0.0270667	0.02725	0.0295	0.02405	0.0269333	0.02545	0.0254	0.025	0.0252833	0.02375	0.0206	0.0262	0.0235167	0.0262	0.02245	0.0225	0.0237167
1.5	0.0343	0.03335	0.0304	0.0326833	0.0357	0.02155	0.03795	0.0317333	0.03425	0.03095	0.0489	0.0380333	0.03335	0.03495	0.0278	0.0320333	0.0312	0.03405	0.02745	0.0309	0.02905	0.0281	0.0283	0.0284833	0.02795	0.02395	0.03065	0.0275167	0.02835	0.02495	0.02545	0.02625
2	0.04165	0.03955	0.03675	0.0393167	0.04375	0.02635	0.0473	0.0391333	0.04165	0.0387	0.06245	0.0476	0.04175	0.0443	0.03455	0.0402	0.0388	0.0431	0.0349	0.0389333	0.03315	0.03355	0.0333	0.0333333	0.03265	0.0286	0.03645	0.0325667	0.03155	0.0284	0.02945	0.0298
2.5	0.0539	0.04895	0.0459	0.0495833	0.05435	0.0342	0.06	0.0495167	0.05325	0.04975	0.08065	0.0612167	0.05335	0.05705	0.04495	0.0517833	0.0505	0.057	0.04485	0.0507833	0.03975	0.04	0.0394	0.0397167	0.0386	0.03405	0.04335	0.0386667	0.0369	0.0333	0.03475	0.0349833
3	0.06995	0.0619	0.0589	0.0635833	0.0702	0.04495	0.07715	0.0641	0.07025	0.0658	0.10575	0.0806	0.0704	0.07425	0.05855	0.0677333	0.0674	0.07525	0.05925	0.0673	0.04795	0.0491	0.04725	0.0481	0.046	0.0413	0.0519	0.0464	0.04395	0.03985	0.0412	0.0416667
3.5	0.0922	0.07875	0.075	0.0819833	0.08915	0.0591	0.0988	0.08235	0.09095	0.08655	0.13565	0.104383	0.0912	0.09585	0.07715	0.0880667	0.0891	0.09775	0.0774	0.0880833	0.05795	0.06035	0.0564	0.0582333	0.05555	0.0503	0.06295	0.0562667	0.05265	0.04805	0.0494	0.0500333
4	0.1227	0.09995	0.09545	0.106033	0.11345	0.07725	0.12625	0.10565	0.1176	0.1136	0.1717	0.1343	0.1183	0.12285	0.1003	0.113817	0.11575	0.125	0.1004	0.113717	0.0712	0.0739	0.06805	0.07105	0.068	0.06165	0.07665	0.0687667	0.06355	0.05805	0.0596	0.0604
4.5	0.1617	0.12775	0.12235	0.137267	0.1417	0.1	0.16045	0.13405	0.1499	0.1452	0.2136	0.169567	0.15095	0.15605	0.12865	0.145217	0.1467	0.157	0.1286	0.1441	0.0868	0.09005	0.0815	0.0861167	0.08235	0.0752	0.0925	0.08335	0.0762	0.06965	0.0713	0.0723833
5	0.21035	0.1619	0.15535	0.175867	0.17575	0.12865	0.20205	0.168817	0.1881	0.1836	0.26125	0.210983	0.1905	0.19575	0.16295	0.183067	0.18305	0.19405	0.1611	0.1794	0.10495	0.1084	0.09675	0.103367	0.09945	0.09095	0.1105	0.1003	0.09075	0.08315	0.08425	0.08605
5.5	0.26945	0.20485	0.19805	0.224117	0.21645	0.16455	0.25165	0.210883	0.23375	0.23015	0.31625	0.26005	0.23755	0.2438	0.2057	0.229017	0.226	0.2382	0.2004	0.221533	0.12535	0.1296	0.11505	0.123333	0.1188	0.1097	0.1324	0.1203	0.10765	0.09865	0.09995	0.102083
6	0.33875	0.25605	0.2487	0.281167	0.26485	0.2092	0.3113	0.261783	0.28835	0.2855	0.37925	0.3177	0.29665	0.30135	0.2564	0.2848	0.27675	0.2894	0.24795	0.271367	0.1493	0.1538	0.13585	0.146317	0.1416	0.13105	0.15715	0.143267	0.12715	0.11595	0.11775	0.120283
6.5	0.4198	0.31715	0.30855	0.3485	0.321	0.26055	0.3778	0.319783	0.3506	0.3478	0.44875	0.382383	0.36145	0.3653	0.3142	0.346983	0.3337	0.3468	0.3014	0.3273	0.1752	0.17985	0.15865	0.171233	0.16615	0.15505	0.184	0.1684	0.1484	0.1355	0.1374	0.140433
7	0.51035	0.3882	0.379	0.42585	0.3857	0.3224	0.4512	0.386433	0.41985	0.41785	0.52285	0.453517	0.43565	0.43855	0.38105	0.418417	0.3972	0.4099	0.36135	0.389483	0.205	0.20835	0.1848	0.199383	0.19415	0.1825	0.2146	0.197083	0.1726	0.15755	0.16005	0.1634
7.5	0.6094	0.46965	0.45935	0.5128	0.4567	0.3935	0.5321	0.460767	0.49615	0.4953	0.6025	0.531317	0.51725	0.51855	0.4552	0.497	0.46795	0.47975	0.42735	0.45835	0.23635	0.24035	0.2132	0.229967	0.22435	0.212	0.2483	0.228217	0.19835	0.18175	0.1846	0.188233
8	0.70985	0.5594	0.5484	0.605883	0.5339	0.4711	0.61915	0.541383	0.57935	0.57795	0.6837	0.613667	0.6035	0.6035	0.53615	0.58105	0.5452	0.55325	0.50055	0.533	0.27195	0.27485	0.246	0.264267	0.25855	0.24435	0.28585	0.262917	0.2276	0.20805	0.2127	0.216117
8.5	0.81145	0.65365	0.6425	0.702533	0.6169	0.5555	0.7076	0.626667	0.66335	0.66225	0.7654	0.697	0.693	0.6912	0.6211	0.668433	0.62535	0.62985	0.5777	0.610967	0.31025	0.3127	0.2797	0.300883	0.29565	0.27935	0.3259	0.3003	0.25965	0.2373	0.24275	0.246567
9	0.9103	0.7494	0.7372	0.798967	0.69935	0.6464	0.7943	0.71335	0.74845	0.7458	0.8449	0.779717	0.7814	0.7783	0.706	0.755233	0.70405	0.7085	0.65665	0.689733	0.35095	0.3523	0.31615	0.3398	0.33465	0.3185	0.3686	0.340583	0.29405	0.26885	0.2749	0.279267
9.5	1.0026	0.84225	0.83305	0.892633	0.78415	0.73805	0.88065	0.80095	0.832	0.82855	0.9219	0.860817	0.86805	0.8633	0.79135	0.8409	0.7857	0.78795	0.7362	0.76995	0.39535	0.39595	0.3559	0.3824	0.3781	0.3599	0.41595	0.38465	0.3311	0.3023	0.3102	0.314533
10	1.0851	0.9326	0.9233	0.980333	0.86755	0.8267	0.96165	0.8853	0.91515	0.91005	0.9931	0.939433	0.94965	0.94365	0.8726	0.921967	0.86565	0.86405	0.81475	0.84815	0.4425	0.4418	0.39845	0.427583	0.42425	0.4045	0.46335	0.4307	0.3724	0.33925	0.34785	0.353167
10.5	1.15925	1.01545	1.00685	1.06052	0.9466	0.91475	1.03885	0.966733	0.9914	0.9874	1.06055	1.01312	1.0247	1.01905	0.95205	0.9986	0.9414	0.93865	0.89105	0.9237	0.4919	0.4903	0.442	0.474733	0.47325	0.4517	0.51465	0.479867	0.4151	0.37895	0.3886	0.394217
11	1.2256	1.0897	1.08205	1.13245	1.01945	0.997	1.10855	1.04167	1.0608	1.05575	1.1208	1.07912	1.09415	1.0888	1.0241	1.06902	1.01145	1.0067	0.96255	0.993567	0.54185	0.53985	0.4874	0.523033	0.5241	0.5008	0.56575	0.530217	0.4602	0.4202	0.4312	0.4372
11.5	1.2834	1.15865	1.1512	1.19775	1.0868	1.0722	1.17145	1.11015	1.12635	1.1197	1.17745	1.14117	1.1566	1.15225	1.09245	1.13377	1.0771	1.07085	1.0311	1.05968	0.59295	0.5906	0.5359	0.57315	0.5763	0.553	0.62015	0.58315	0.5061	0.4641	0.4767	0.4823
12	1.3337	1.2183	1.21145	1.25448	1.1467	1.14105	1.22765	1.1718	1.18605	1.17805	1.2277	1.19727	1.21425	1.2087	1.1536	1.19218	1.13795	1.129	1.0938	1.12025	0.64585	0.6416	0.5837	0.623717	0.6307	0.6051	0.67425	0.636683	0.55455	0.50875	0.5236	0.528967
12.5	1.3789	1.2728	1.2656	1.30577	1.2018	1.2031	1.2786	1.22783	1.23865	1.23115	1.2748	1.2482	1.26515	1.25975	1.21045	1.24512	1.1922	1.18325	1.1525	1.17598	0.6979	0.69465	0.63445	0.675667	0.6844	0.6589	0.72865	0.69065	0.6042	0.55475	0.5721	0.577017
13	1.417	1.32055	1.31125	1.3496	1.2523	1.25845	1.3232	1.27798	1.28535	1.27945	1.31445	1.29308	1.31075	1.30495	1.2604	1.29203	1.24195	1.23105	1.20435	1.22578	0.74955	0.74545	0.68315	0.72605	0.73705	0.7123	0.7825	0.74395	0.6527	0.6012	0.62105	0.624983
13.5	1.4504	1.36195	1.35445	1.38893	1.2961	1.30655	1.36345	1.32203	1.3279	1.3219	1.35055	1.33345	1.35105	1.3458	1.3057	1.33418	1.28795	1.27445	1.25225	1.27155	0.8002	0.79545	0.7332	0.776283	0.79015	0.76605	0.83565	0.797283	0.70285	0.64875	0.67025	0.67395
14	1.4736	1.4	1.3918	1.4218	1.3364	1.3501	1.39885	1.36178	1.36755	1.36205	1.38255	1.37072	1.38905	1.38355	1.34625	1.37295	1.3287	1.3164	1.2976	1.31423	0.84995	0.8443	0.78095	0.825067	0.84315	0.81775	0.88765	0.849517	0.7533	0.6952	0.7194	0.722633
14.5	1.486	1.4318	1.42505	1.44762	1.3718	1.38775	1.42535	1.39497	1.40015	1.39645	1.406	1.40087	1.42015	1.4161	1.38245	1.40623	1.36485	1.3538	1.33835	1.35233	0.897	0.89245	0.82845	0.872633	0.89345	0.86985	0.93825	0.900517	0.8006	0.74065	0.76735	0.769533
15	1.49205	1.45475	1.4487	1.46517	1.4016	1.41875	1.442	1.42078	1.4244	1.4221	1.4185	1.42167	1.44585	1.4404	1.4146	1.43362	1.39755	1.3869	1.37395	1.38613	0.9445	0.9386	0.8754	0.9195	0.9407	0.91845	0.9849	0.948017	0.8476	0.7861	0.81425	0.815983
15.5	1.4974	1.46945	1.46175	1.4762	1.42505	1.44165	1.4533	1.44	1.4399	1.44035	1.427	1.43575	1.4622	1.45685	1.44055	1.4532	1.42765	1.41555	1.4066	1.4166	0.9868	0.98245	0.92025	0.963167	0.9868	0.965	1.02895	0.993583	0.89215	0.8312	0.86035	0.861233
16	1.4999	1.47775	1.47035	1.48267	1.4387	1.4543	1.4593	1.45077	1.4499	1.4524	1.4327	1.445	1.4713	1.46685	1.4572	1.46512	1.45165	1.43665	1.4375	1.44193	1.0276	1.0243	0.96205	1.00465	1.02955	1.0108	1.0702	1.03685	0.9364	0.8738	0.90465	0.90495
16.5	1.5016	1.4827	1.47565	1.48665	1.4463	1.46165	1.46335	1.4571	1.4559	1.4592	1.4371	1.45073	1.4774	1.47285	1.4676	1.47262	1.46685	1.45045	1.46255	1.45995	1.0665	1.0634	1.0042	1.0447	1.07	1.0527	1.1108	1.07783	0.97785	0.9144	0.94685	0.946367
17	1.5024	1.4859	1.4792	1.48917	1.44985	1.4652	1.4647	1.45992	1.45795	1.46245	1.43905	1.45315	1.4798	1.4752	1.4732	1.47607	1.4767	1.45795	1.48085	1.47183	1.1026	1.1008	1.0447	1.0827	1.10765	1.0927	1.1468	1.11572	1.017	0.95465	0.98785	0.9865
17.5	1.50195	1.4868	1.47895	1.48923	1.45215	1.4676	1.4663	1.46202	1.4596	1.46445	1.43995	1.45467	1.48145	1.4769	1.47615	1.47817	1.4817	1.46245	1.48945	1.47787	1.1368	1.13535	1.08185	1.118	1.1444	1.1288	1.1812	1.15147	1.05485	0.99235	1.026	1.0244
18	1.5047	1.48985	1.4821	1.49222	1.4557	1.4708	1.46895	1.46515	1.46335	1.4672	1.44255	1.4577	1.484	1.47915	1.4797	1.48095	1.4875	1.46755	1.4977	1.48425	1.1692	1.16905	1.1175	1.15192	1.17805	1.16455	1.21515	1.18592	1.092	1.03015	1.06395	1.06203
18.5	1.50495	1.4918	1.48305	1.49327	1.45765	1.4719	1.4696	1.46638	1.465	1.46945	1.44445	1.45963	1.48575	1.48095	1.4809	1.48253	1.4904	1.4705	1.50175	1.48755	1.2002	1.20075	1.15185	1.18427	1.211	1.19815	1.24455	1.2179	1.1251	1.06485	1.0983	1.09608
19	1.50535	1.49285	1.48435	1.49418	1.4589	1.47365	1.4711	1.46788	1.4662	1.47095	1.4458	1.46098	1.48655	1.4817	1.4826	1.48362	1.4926	1.47315	1.50495	1.49023	1.2282	1.2302	1.18465	1.21435	1.2415	1.22915	1.27325	1.24797	1.1574	1.0981	1.13175	1.12908
19.5	1.505	1.4925	1.48315	1.49355	1.45885	1.47405	1.47145	1.46812	1.46635	1.47045	1.4447	1.4605	1.48675	1.48235	1.48315	1.48408	1.49305	1.4734	1.5051	1.49052	1.25325	1.25665	1.2145	1.24147	1.2684	1.2586	1.30105	1.27602	1.18665	1.12805	1.1619	1.15887
20	1.50545	1.4928	1.4841	1.49412	1.4602	1.47505	1.47235	1.4692	1.46695	1.4711	1.44635	1.46147	1.48795	1.4834	1.4847	1.48535	1.4942	1.4747	1.5072	1.49203	1.2792	1.2828	1.2431	1.26837	1.2946	1.28595	1.32525	1.30193	1.21495	1.15715	1.1922	1.1881
20.5	1.5046	1.4924	1.48435	1.49378	1.459	1.474	1.47205	1.46835	1.46735	1.4717	1.447	1.46202	1.48715	1.4832	1.4846	1.48498	1.4948	1.4745	1.5082	1.4925	1.30185	1.3061	1.2701	1.29268	1.31875	1.3123	1.3493	1.32678	1.24145	1.18445	1.2192	1.21503
21	1.50605	1.494	1.4848	1.49495	1.46025	1.47505	1.472	1.4691	1.46815	1.4728	1.44735	1.46277	1.48915	1.484	1.4854	1.48618	1.49575	1.4759	1.50895	1.49353	1.3241	1.32985	1.2953	1.31642	1.3418	1.33545	1.3706	1.34928	1.26795	1.211	1.2454	1.24145
21.5	1.5057	1.49305	1.4855	1.49475	1.46085	1.4759	1.47315	1.46997	1.4691	1.4723	1.44875	1.46338	1.4889	1.48515	1.4869	1.48698	1.4962	1.47575	1.51025	1.49407	1.344	1.35115	1.3195	1.33822	1.36295	1.3587	1.38905	1.37023	1.2904	1.2357	1.2698	1.2653
22	1.50595	1.4938	1.485	1.49492	1.46075	1.47595	1.4732	1.46997	1.46915	1.47285	1.44885	1.46362	1.48975	1.48525	1.4872	1.4874	1.4962	1.47705	1.5101	1.49445	1.36305	1.3703	1.343	1.35878	1.38145	1.37825	1.4022	1.3873	1.3127	1.2591	1.29235	1.28805
22.5	1.5062	1.49445	1.4862	1.49562	1.4615	1.4774	1.47425	1.47105	1.4702	1.474	1.4495	1.46457	1.4903	1.48585	1.4879	1.48802	1.4972	1.47695	1.51115	1.4951	1.3795	1.38525	1.36455	1.37643	1.39575	1.39385	1.4118	1.40047	1.33215	1.28175	1.31535	1.30975
23	1.5069	1.49475	1.4862	1.49595	1.461	1.4773	1.47365	1.47065	1.46995	1.47465	1.4503	1.46497	1.49005	1.486	1.4882	1.48808	1.49745	1.4782	1.51265	1.4961	1.39225	1.3949	1.3836	1.39025	1.40655	1.4047	1.41765	1.40963	1.3503	1.30295	1.33575	1.32967
23.5	1.5066	1.49425	1.48625	1.4957	1.461	1.47735	1.47415	1.47083	1.4698	1.4738	1.4506	1.46473	1.4902	1.48605	1.48845	1.48823	1.49715	1.47835	1.51255	1.49602	1.40075	1.40045	1.3983	1.39983	1.4134	1.41115	1.4217	1.41542	1.36115	1.3215	1.35515	1.34593
RIGHT PANEL - Doubling Time
	WT (SN425)				Yaf9 2x				Yaf9 1x				W91A 2X				W91A 1X				CtermD 1x				CtermD 2x				yaf9D/D
	Replicate 1	Replicate 2	Replicate 3	Mean	Replicate 1	Replicate 2	Replicate 3	Mean	Replicate 1	Replicate 2	Replicate 3	Mean	Replicate 1	Replicate 2	Replicate 3	Mean	Replicate 1	Replicate 2	Replicate 3	Mean	Replicate 1	Replicate 2	Replicate 3	Mean	Replicate 1	Replicate 2	Replicate 3	Mean	Replicate 1	Replicate 2	Replicate 3	Mean
	1.21042	1.29658	1.28803	1.26501	1.40499	1.32089	1.33748	1.35445	1.38638	1.39495	1.40312	1.39482	1.36639	1.38131	1.41083	1.52282	1.5008	1.51916	1.54849	1.38618	2.15328	2.17412	2.13113	2.15284	2.1643	2.21271	2.29283	2.22328	2.24989	2.31334	2.28955	2.28426
	1-way ANOVA
	Tukey's multiple comparisons test		Summary	Adjusted P Value
	WT vs. Yaf9 2x		ns	0.1282
	WT vs. Yaf9 1x		*	0.0106
	WT vs. W91A 2x		*	0.0185
	WT vs. W91A 1x		****	<0.0001
	WT vs. CtermΔ 1x		****	<0.0001
	WT vs. CtermΔ 2x		****	<0.0001
	WT vs. yaf9Δ/Δ		****	<0.0001
	Yaf9 2x vs. Yaf9 1x		ns	0.8756
	Yaf9 2x vs. W91A 2x		ns	0.96
	Yaf9 2x vs. W91A 1x		***	0.0009
	Yaf9 2x vs. CtermΔ 1x		****	<0.0001
	Yaf9 2x vs. CtermΔ 2x		****	<0.0001
	Yaf9 2x vs. yaf9Δ/Δ		****	<0.0001
	Yaf9 1x vs. W91A 2x		ns	>0.9999
	Yaf9 1x vs. W91A 1x		*	0.0119
	Yaf9 1x vs. CtermΔ 1x		****	<0.0001
	Yaf9 1x vs. CtermΔ 2x		****	<0.0001
	Yaf9 1x vs. yaf9Δ/Δ		****	<0.0001
	W91A 2x vs. W91A 1x		**	0.0069
	W91A 2x vs. CtermΔ 1x		****	<0.0001
	W91A 2x vs. CtermΔ 2x		****	<0.0001
	W91A 2x vs. yaf9Δ/Δ		****	<0.0001
	W91A 1x vs. CtermΔ 1x		****	<0.0001
	W91A 1x vs. CtermΔ 2x		****	<0.0001
	W91A 1x vs. yaf9Δ/Δ		****	<0.0001
	CtermΔ 1x vs. CtermΔ 2x		ns	0.3425
	CtermΔ 1x vs. yaf9Δ/Δ		**	0.0096
	CtermΔ 2x vs. yaf9Δ/Δ		ns	0.5079

## Sheet: Figure 6B
	WT (SN425)						Yaf9 2x						W91A 2x						CtermD 2x						yaf9D/D						Uninfected
Time (h)	Replicate 1	Replicate 1	Mean	Replicate 2	Replicate 2	Mean	Replicate 1	Replicate 1	Mean	Replicate 2	Replicate 2	Mean	Replicate 1	Replicate 1	Mean	Replicate 2	Replicate 2	Mean	Replicate 1	Replicate 1	Mean	Replicate 2	Replicate 2	Mean	Replicate 1	Replicate 1	Mean	Replicate 2	Replicate 2	Mean	Replicate 1	Replicate 1	Mean	Replicate 2	Replicate 2	Mean
2.5	3.45705	6.37636	4.91671	5.59488	4.44444	5.01966	5.36689	6.27316	5.82002	9.19242	5.65153	7.42197	5.36946	8.69832	7.03389	7.96678	8.32004	8.14341	4.71846	4.1183	4.41838	4.18157	9.68025	6.93091	5.47561	4.10523	4.79042	8.18479	11.6883	9.93655	7.94931	6.31096	7.13013	13.0699	9.27134	11.1706
3	3.66914	5.10627	4.38771	4.63576	7.21649	5.92613	5.6701	8.23187	6.95099	8.43937	4.12142	6.28039	6.57635	6.06432	6.32034	8.0283	7.01754	7.52292	5.31614	5.05804	5.18709	4.18157	9.81165	6.99661	8.45911	4.22087	6.33999	9.749	9.37599	9.56249	8.00691	7.80264	7.90478	8.41945	4.6782	6.54882
3.5	4.24178	5.62468	4.93323	5.04681	5.2921	5.16946	5.63978	6.03494	5.83736	8.62114	3.89931	6.26022	5.19704	3.98162	4.58933	7.59766	6.67198	7.13482	4.97012	5.11332	5.04172	5.41953	11.3885	8.40403	6.84451	4.48106	5.66279	9.05784	8.36237	8.7101	3.62903	6.11015	4.86959	6.59574	6.03913	6.31744
4	4.49629	6.27268	5.38448	5.27518	4.5819	4.92854	6.45846	8.89359	7.67603	10.335	4.59033	7.46265	5.93596	4.41041	5.17319	8.27438	8.00106	8.13772	5.50488	5.74903	5.62695	4.70426	5.78187	5.24307	7.44121	5.31946	6.38033	8.03929	14.4441	11.2417	5.47235	6.16753	5.81994	12.2492	9.63992	10.9446
4.5	4.70838	6.60964	5.65901	5.93743	5.5441	5.74076	6.33717	6.56432	6.45075	10.0493	4.49161	7.27047	6.00985	4.74732	5.37859	9.22793	8.02764	8.62779	5.66216	6.24655	5.95435	5.11692	6.92072	6.01882	8.77501	5.55074	7.16287	12.55	12.8286	12.6893	9.07258	6.59782	7.8352	9.51368	7.74029	8.62698
5	4.98409	6.89476	5.93943	5.89176	5.33792	5.61484	6.45846	6.98782	6.72314	9.63386	5.05923	7.34655	6.52709	5.35988	5.94349	9.41249	7.54918	8.48083	6.29129	6.85462	6.57295	4.84182	6.70171	5.77176	8.98561	6.3024	7.644	9.13059	8.55242	8.84151	4.17627	6.94205	5.55916	7.41641	6.06748	6.74195
5.5	5.15376	7.25765	6.20571	6.59968	6.16266	6.38117	7.64099	7.33192	7.48646	10.9322	5.70089	8.31656	6.74877	6.76876	6.75876	11.2581	8.50611	9.88209	7.14061	7.84964	7.49513	5.50206	7.31494	6.4085	9.96841	7.40098	8.6847	10.622	8.7108	9.66642	5.41475	7.2576	6.33617	7.29483	10.0936	8.6942
6	5.4719	7.64645	6.55917	7.07924	6.27721	6.67822	8.6416	7.54367	8.09264	10.8543	6.19447	8.5244	7.38916	7.4732	7.43118	11.6272	8.39979	10.0135	7.86411	7.65616	7.76014	6.02476	7.66535	6.84506	10.2492	8.61521	9.43221	12.7319	14.4441	13.588	4.34908	7.45841	5.90374	9.24012	11.5396	10.3898
6.5	5.91729	7.93157	6.92443	7.46746	6.64376	7.05561	10.3396	8.23187	9.28573	11.1659	6.73741	8.95167	7.9064	7.90199	7.9042	12.4577	8.79851	10.6281	7.89556	8.26423	8.0799	7.18019	8.58519	7.88269	11.8989	9.39578	10.6473	12.9865	10.1045	11.5455	4.34908	7.31497	5.83203	7.53799	6.74794	7.14297
7	5.72641	8.06117	6.89379	7.67298	6.91867	7.29583	11.3402	8.99947	10.1698	11.5295	7.05824	9.29386	7.73399	8.26953	8.00176	13.8111	9.6757	11.7434	8.99654	8.48535	8.74095	8.14305	9.68025	8.91165	13.4082	9.97398	11.6911	13.896	10.738	12.317	4.52189	7.71658	6.11924	7.38602	6.69124	7.03863
7.5	5.64157	8.08709	6.86433	8.33524	7.42268	7.87896	14.4633	9.10535	11.7843	12.724	7.92201	10.323	8.44828	8.69832	8.5733	14.3033	10.1808	12.242	10.2548	9.17634	9.71557	8.14305	9.63644	8.88975	13.8996	10.0607	11.9802	14.9509	10.9914	12.9712	4.60829	8.06081	6.33455	7.17325	6.74794	6.9606
8	6.21421	8.6055	7.40985	7.99269	7.58305	7.78787	15.7975	9.34357	12.5705	12.5941	8.31688	10.4555	8.66995	9.03522	8.85259	14.7032	9.56938	12.1363	11.5131	9.45274	10.4829	9.6011	11.958	10.7795	14.4963	10.4076	12.452	16.115	11.815	13.965	5.09793	8.17556	6.63674	7.62918	6.37936	7.00427
8.5	6.6596	9.14982	7.90471	7.90135	7.39977	7.65056	15.9794	9.3171	12.6482	13.2433	9.20533	11.2243	8.34975	9.31087	8.83031	15.7798	10.5529	13.1663	12.2366	9.70149	10.969	9.73865	12.834	11.2863	15.3036	11.0726	13.1881	17.279	12.3852	14.8321	5.27074	7.60184	6.43629	7.38602	6.2943	6.84016
9	6.23542	9.1239	7.67966	8.51793	8.10997	8.31395	15.8884	10.1641	13.0263	13.4251	8.95854	11.1918	8.7931	9.21899	9.00605	15.8105	10.3934	13.102	12.9286	9.81205	11.3703	9.93122	13.5348	11.733	15.444	11.6508	13.5474	17.7519	12.0367	14.8943	5.29954	7.80264	6.55109	7.75076	7.00312	7.37694
9.5	7.06257	9.53862	8.30059	8.86047	9.1638	9.01214	17.2226	9.76707	13.4948	13.9185	9.0079	11.4632	8.96552	9.52527	9.24539	16.3334	12.068	14.2007	13.1802	9.70149	11.4409	10.784	14.1919	12.4879	16.0758	11.7086	13.8922	18.3703	13.3038	15.837	5.47235	8.11819	6.79527	8.54103	7.62688	8.08396
10	6.95652	9.48678	8.22165	9.61407	9.75945	9.68676	16.4645	9.05241	12.7585	13.3991	8.71175	11.0554	8.81773	10.0766	9.44715	16.518	11.9617	14.2399	14.2498	9.92261	12.0862	10.3714	14.4547	12.413	16.4268	12.5181	14.4724	18.3703	13.2404	15.8054	5.81797	8.34768	7.08282	8.20669	7.74029	7.97349
10.5	8.14422	11.4826	9.81343	10.8701	11.3631	11.1166	17.3742	10.0847	13.7294	14.9312	9.94571	12.4384	9.85222	10.536	10.1941	17.7484	12.5997	15.174	14.1554	9.81205	11.9837	11.5268	15.8563	13.6916	16.8831	12.4313	14.6572	18.6613	14.8876	16.7744	5.52995	8.63454	7.08225	8.93617	7.54182	8.239
11	9.2895	13.0119	11.1507	11.7607	12.8293	12.295	19.0418	11.0905	15.0662	14.0223	10.0197	12.021	10.5419	10.8423	10.6921	17.8407	12.5731	15.2069	14.1554	9.64621	11.9008	11.8845	15.7687	13.8266	16.1109	12.6048	14.3579	18.7341	14.6025	16.6683	6.01959	8.69191	7.35575	8.57143	9.10122	8.83632
11.5	10.5196	14.0747	12.2971	14.9578	15.1661	15.0619	19.436	11.7522	15.5941	13.8146	10.3653	12.0899	12.3399	11.3017	11.8208	19.6555	13.7959	16.7257	14.9418	9.48038	12.2111	11.1967	16.0753	13.636	16.9182	12.7204	14.8193	19.3889	14.9509	17.1699	6.1924	9.46644	7.82942	8.84498	7.76864	8.30681
12	13.9343	18.7403	16.3373	21.2606	20.4353	20.8479	19.6786	11.5405	15.6095	15.5025	11.155	13.3287	13.2266	11.853	12.5398	22.7315	17.5439	20.1377	14.8474	9.67385	12.2606	10.619	16.2067	13.4129	16.2513	12.547	14.3991	19.8618	14.7608	17.3113	6.42281	9.03614	7.72948	9.27052	8.05217	8.66134
12.5	19.3849	24.0021	21.6935	30.7604	27.9954	29.3779	20.7702	11.6199	16.195	14.9052	11.6732	13.2892	17.931	14.6708	16.3009	29.5294	23.8171	26.6732	14.9103	10.1714	12.5409	10.8391	16.9076	13.8733	16.848	12.9517	14.8999	20.5166	14.7925	17.6545	6.1924	9.46644	7.82942	9.66565	10.7173	10.1915
13	25.8749	34.9922	30.4335	39.0272	38.2818	38.6545	20.9521	12.8375	16.8948	16.9307	12.7098	14.8202	26.1823	19.7856	22.9839	40.08	33.2004	36.6402	15.8226	9.48038	12.6515	10.7565	16.6886	13.7226	14.8122	12.8072	13.8097	19.4252	14.8559	17.1406	6.94124	9.9541	8.44767	9.27052	8.16558	8.71805
13.5	32.28	42.846	37.563	49.1665	48.8889	49.0277	22.4378	14.3992	18.4185	20.1506	14.2646	17.2076	35.936	26.0949	31.0155	49.7078	41.9989	45.8534	15.1305	10.8071	12.9688	10.7565	14.9803	12.8684	15.7599	13.3854	14.5726	19.0615	15.0459	17.0537	6.71083	9.58118	8.14601	10.0912	10.8874	10.4893
14	44.3902	55.0544	49.7223	61.9548	59.4502	60.7025	24.2874	16.7284	20.5079	23.3965	21.3475	22.372	46.133	36.2328	41.1829	60.566	49.2291	54.8976	14.9418	11.9127	13.4272	11.1692	14.6737	12.9214	15.444	13.5877	14.5159	17.861	14.1907	16.0259	6.79724	10.1549	8.47607	9.27052	7.315	8.29276
14.5	48.5684	52.2551	50.4117	72.6422	71.2944	71.9683	27.0164	23.4251	25.2207	30.4856	30.232	30.3588	60.5419	48.6064	54.5742	70.163	62.8921	66.5276	14.816	11.9956	13.4058	11.3343	17.258	14.2961	16.0407	14.3105	15.1756	20.6257	15.6161	18.1209	6.39401	8.95009	7.67205	9.78723	7.11653	8.45188
15	58.8759	72.8875	65.8817	80.7262	78.236	79.4811	31.7465	29.8306	30.7886	39.5741	41.1402	40.3572	65.7389	57.1516	61.4453	81.2058	72.8602	77.033	16.2001	12.4378	14.3189	12.6823	17.7398	15.211	16.3215	14.5996	15.4606	20.4438	16.1863	18.315	7.02765	10.1836	8.60562	9.54407	7.20159	8.37283
15.5	64.7296	72.8616	68.7956	83.398	81.8557	82.6269	42.1771	40.4711	41.3241	46.9748	53.0355	50.0052	76.8227	71.0873	73.955	78.0683	74.0032	76.0357	14.6902	12.272	13.4811	12.7648	17.039	14.9019	16.3215	15.6404	15.9809	20.7348	16.313	18.5239	7.31567	9.09352	8.20459	9.75684	8.44911	9.10297
16	72.0679	76.3867	74.2273	87.0062	91.0653	89.0357	53.0928	51.0852	52.089	58.3225	62.5617	60.4421	83.1773	79.755	81.4662	92.3408	87.0548	89.6978	15.6968	12.6313	14.164	12.7098	17.6522	15.181	16.3917	15.0622	15.7269	20.08	16.1546	18.1173	7.05645	10.327	8.69174	9.54407	8.02382	8.78394
16.5	85.9385	95.9824	90.9604	95.4556	93.0584	94.257	66.3736	63.1816	64.7776	67.489	73.4205	70.4547	71.3054	88.6371	79.9712	92.8945	89.2876	91.0911	16.6405	13.2394	14.9399	12.7648	18.9663	15.8655	17.5851	16.074	16.8296	21.2077	16.6614	18.9345	10.5415	10.9581	10.7498	10.2432	7.8537	9.04843
17	87.5186	94.7382	91.1284	94.0854	94.2497	94.1676	74.3481	72.0752	73.2116	74.3703	76.2833	75.3268	87.9803	89.3109	88.6456	94.2787	92.5837	93.4312	16.7348	13.0735	14.9042	13.3425	20.7622	17.0523	17.6202	16.0451	16.8327	21.9716	17.58	19.7758	7.48848	9.9541	8.72129	10.3951	8.95946	9.6773
17.5	84.5811	93.1052	88.8432	94.5193	92.8981	93.7087	81.3523	80.2806	80.8165	81.4594	83.4896	82.4745	93.0788	92.0061	92.5425	96.7087	94.285	95.4968	17.4898	13.6816	15.5857	12.6547	17.915	15.2849	17.6904	16.8546	17.2725	20.2619	17.0415	18.6517	7.34447	9.63855	8.49151	9.57447	9.44145	9.50796
18	88.2291	96.9673	92.5982	95.0217	95.6701	95.3459	85.9309	85.6538	85.7923	85.9257	87.0928	86.5093	95.0739	91.3017	93.1878	97.8161	97.6608	97.7384	17.3954	14.0685	15.732	14.1128	22.0324	18.0726	17.9361	16.8546	17.3954	22.8083	17.8334	20.3208	7.54608	10.5565	9.0513	12.0669	8.22229	10.1446
18.5	94.1676	89.5283	91.8479	89.8835	96.4948	93.1892	89.5391	90.0741	89.8066	89.6131	88.6229	89.118	97.4631	95.5283	96.4957	99.3848	96.4381	97.9114	17.3325	14.8148	16.0737	13.9477	20.7622	17.3549	17.7957	17.4617	17.6287	22.0444	18.1818	20.1131	7.57488	9.98279	8.77884	11.3982	6.66289	9.03053
19	96.3521	91.3167	93.8344	97.3738	98.5109	97.9424	92.9958	93.3298	93.1628	93.2225	91.2883	92.2554	97.3153	99.5712	98.4432	99.6309	98.1659	98.8984	18.5278	16.8878	17.7078	14.9931	23.0837	19.0384	20.007	18.4157	19.2114	22.7355	19.924	21.3298	11.1751	10.0402	10.6076	11.459	11.0009	11.2299
19.5	95.7582	94.2716	95.0149	99.4519	98.236	98.8439	93.8751	94.415	94.1451	94.4949	94.7187	94.6068	97.8325	98.4686	98.1506	97.8161	96.7836	97.2998	18.402	17.8552	18.1286	15.6534	23.1713	19.4123	19.4454	19.4565	19.451	22.2626	20.114	21.1883	10.0806	11.1876	10.6341	13.4043	10.9725	12.1884
20	95.4613	93.1571	94.3092	95.5241	97.0905	96.3073	94.3299	97.0619	95.6959	95.274	92.2754	93.7747	98.867	97.2129	98.0399	97.4469	95.6938	96.5704	19.1884	19.5688	19.3786	17.0289	26.763	21.896	21.411	21.9138	21.6624	25.2092	22.2046	23.7069	7.71889	9.86804	8.79347	13.2523	9.10122	11.1767
20.5	97.2641	95.0492	96.1566	97.1226	98.3047	97.7137	94.6331	95.4209	95.027	95.7673	97.8776	96.8225	95.5911	99.755	97.6731	99.0464	97.5811	98.3138	20.7612	23.6042	22.1827	18.8446	28.9531	23.8988	24.7455	25.2674	25.0065	27.7555	26.0374	26.8965	14.3433	9.58118	11.9622	13.9818	9.55486	11.7683
21	94.3796	94.0384	94.209	94.4508	93.929	94.1899	95.2092	96.6914	95.9503	97.4552	97.5321	97.4936	96.9704	95.3752	96.1728	93.4174	94.9495	94.1835	22.6486	26.9486	24.7986	21.238	32.0631	26.6505	27.6939	26.9731	27.3335	30.0473	29.5217	29.7845	10.5415	10.8434	10.6924	8.57143	10.3487	9.46008
21.5	92.386	93.5977	92.9919	95.958	95.8534	95.9057	98.6052	98.5442	98.5747	97.585	94.9161	96.2506	96.7488	99.2037	97.9762	95.0784	97.6342	96.3563	25.6055	32.0066	28.8061	25.447	39.6408	32.5439	32.4324	31.6565	32.0445	36.4496	36.617	36.5333	12.2696	13.8841	13.0768	15.1064	10.1219	12.6141
22	95.2492	91.0575	93.1534	98.2644	92.7377	95.5011	97.6349	95.3679	96.5014	98.7016	96.3722	97.5369	95.6158	97.3047	96.4603	93.5097	92.2382	92.8739	27.9648	39.6904	33.8276	28.2256	46.7367	37.4812	36.6093	36.8025	36.7059	40.5966	42.4454	41.521	10.3399	10.5278	10.4338	12.5532	11.5112	12.0322
22.5	95.8643	92.2758	94.07	94.839	93.8603	94.3496	93.117	99.8412	96.4791	97.6629	91.8065	94.7347	92.8818	95.5896	94.2357	94.0018	93.7267	93.8643	32.4945	46.6003	39.5474	33.3425	52.9566	43.1496	42.3306	40.9367	41.6337	46.0531	49.6674	47.8603	12.1256	9.26563	10.6956	10.4863	10.6606	10.5735
23	95.4613	92.8979	94.1796	94.3594	94.7766	94.568	92.9654	98.9148	95.9401	97.3773	93.9783	95.6778	95.3695	96.0184	95.6939	94.6478	96.0659	95.3569	37.4961	52.6258	45.0609	39.4773	66.0972	52.7873	47.2797	47.0078	47.1438	50.673	56.9845	53.8287	9.53341	10.1549	9.84416	13.1307	9.78168	11.4562
23.5	93.2344	91.5759	92.4052	97.077	95.441	96.259	92.6925	99.2324	95.9625	96.6502	99.5558	98.103	91.33	95.6815	93.5058	90.7721	93.5141	92.1431	42.4976	57.8773	50.1875	45.5846	68.9444	57.2645	52.8958	53.2813	53.0885	56.6388	65.0934	60.8661	9.99424	9.98279	9.98851	15.3495	11.4545	13.402
24	98.6426	92.0943	95.3685	92.0301	95.8992	93.9647	99.4239	99.1001	99.262	97.5331	90.9921	94.2626	93.5714	96.3247	94.948	93.2329	98.6178	95.9253	47.7194	58.5406	53.13	53.315	81.4717	67.3934	60.1264	61.6074	60.8669	60.422	72.5372	66.4796	13.1912	12.9088	13.05	8.7538	8.59087	8.67233
24.5	96.2036	94.4272	95.3154	95.8666	93.3333	94.6	96.3008	97.4325	96.8666	97.8967	94.4719	96.1843	91.8966	97.0904	94.4935	95.2938	97.7671	96.5305	52.1862	67.8552	60.0207	58.1293	92.0718	75.1006	66.3391	67.5918	66.9654	64.8236	78.7773	71.8004	10.5991	14.0275	12.3133	16.6565	4.25291	10.4547
25	97.0308	94.79	95.9104	92.3042	92.7377	92.5209	97.1195	98.6501	97.8848	96.4165	98.5686	97.4926	91.4039	94.4257	92.9148	93.5404	98.1925	95.8664	63.3533	70.9232	67.1382	63.8239	92.028	77.926	72.7624	73.2871	73.0247	71.9898	84.3522	78.171	12.644	14.1423	13.3931	17.7204	11.1143	14.4173
25.5	99.5334	92.5609	96.0472	95.5469	92.3253	93.9361	97.6046	98.2795	97.9421	97.6629	96.5449	97.1039	94.9754	93.9969	94.4862	93.8173	95.0558	94.4366	68.5436	75.5113	72.0274	70.7015	97.0215	83.8615	78.6241	77.9416	78.2828	75.6275	84.5106	80.0691	10.6279	10.6426	10.6352	16.2006	13.0706	14.6356
26	93.2344	96.7859	95.0101	93.4917	90.4009	91.9463	92.5713	96.5326	94.5519	96.9099	92.2754	94.5927	92.266	90.9648	91.6154	91.8179	95.6938	93.7558	74.017	84.3284	79.1727	75.1857	95.9702	85.578	82.2745	80.4279	81.3512	79.5562	92.5245	86.0404	10.1959	11.9334	11.0647	12.9787	9.44145	11.2101
26.5	97.5822	96.2157	96.8989	93.1034	90.4696	91.7865	95.4518	93.9121	94.682	97.1436	94.3731	95.7584	92.2906	90.9954	91.643	93.9096	93.328	93.6188	75.5584	86.1802	80.8693	81.2655	93.9115	87.5885	86.3461	87.6554	87.0007	79.4834	91.2892	85.3863	8.81336	11.9048	10.3591	17.5076	11.9365	14.722
27	98.4305	96.0083	97.2194	94.0626	91.5006	92.7816	96.6343	97.9619	97.2981	98.7795	96.6436	97.7116	93.399	95.3446	94.3718	93.1406	94.0191	93.5799	85.2469	92.2886	88.7677	84.3191	96.4082	90.3637	89.0839	89.7369	89.4104	85.231	94.4884	89.8597	11.8952	10.6713	11.2832	12.0365	7.34335	9.68991
27.5	93.4677	93.9865	93.7271	94.0169	91.6838	92.8504	95.0273	97.5119	96.2696	96.7801	93.7068	95.2434	93.4975	93.66	93.5788	91.5103	94.7634	93.1369	85.4671	95.2736	90.3704	90.0413	95.138	92.5896	90.6985	89.9971	90.3478	90.3238	95.7555	93.0396	8.84217	10.327	9.58459	14.4377	8.50581	11.4718
28	96.6066	90.6947	93.6506	93.4688	91.7755	92.6222	93.2686	94.3092	93.7889	97.585	95.6565	96.6208	95.0493	95.4364	95.2429	93.2636	90.9357	92.0996	92.2303	98.01	95.1201	92.2421	92.5537	92.3979	93.8575	94.0156	93.9366	87.6319	95.9772	91.8045	12.932	11.7326	12.3323	11.5502	9.86674	10.7084

## Sheet: Figure 6C
	Uninfected					WT (SN425)					Yaf9 2x					W91A 2x					CtermΔ 2x					yaf9Δ/Δ
	Mouse 1	Mouse 2	Mouse 3	Mouse 4	Mouse 5	Mouse 1	Mouse 2	Mouse 3	Mouse 4	Mouse 5	Mouse 1	Mouse 2	Mouse 3	Mouse 4	Mouse 5	Mouse 1	Mouse 2	Mouse 3	Mouse 4	Mouse 5	Mouse 1	Mouse 2	Mouse 3	Mouse 4	Mouse 5	Mouse 1	Mouse 2	Mouse 3	Mouse 4	Mouse 5
Mouse Weight (g) DAY 0	20.1	18	20.8	18.9	19.9	17.15	19.4	N/A	18.8	21.7	20.2	20.95	21.1	21.6	20.15	18.7	20.2	20.15	18	19.6	18.8	17.8	18.4	19.1	18.5	18.3	22.8	N/A	19.9	20.2
Mouse Weight (g) DAY 1	20.9	18	20.5	19.4	20.8	17	18.7	N/A	18.9	18.9	20.2	20.3	21.1	21.2	20.6	18.5	19.8	20.2	18.4	20.2	19.1	18.9	19.3	19.5	19	19.4	23.2	N/A	20.6	20.5
Mouse Weight (g) DAY 2	21.5	18.2	21	19.9	21	15.9	17.9	N/A	17.6	18.2	19.1	19.5	19.9	19.8	19.3	18	19	19.7	17.9	19.6	19.3	18.8	19.5	20.1	18.8	19.5	23.1	N/A	20.7	20.2
	Uninfected					WT (SN425)					Yaf9 2x					W91A 2x					CtermΔ 2x					yaf9Δ/Δ
	Mouse 1	Mouse 2	Mouse 3	Mouse 4	Mouse 5	Mouse 1	Mouse 2	Mouse 3	Mouse 4	Mouse 5	Mouse 1	Mouse 2	Mouse 3	Mouse 4	Mouse 5	Mouse 1	Mouse 2	Mouse 3	Mouse 4	Mouse 5	Mouse 1	Mouse 2	Mouse 3	Mouse 4	Mouse 5	Mouse 1	Mouse 2	Mouse 3	Mouse 4	Mouse 5
% Body Weight Loss DAY 1	6.96517	1.11111	0.961538	5.29101	5.52764	-7.28863	-7.73196	N/A	-6.38298	-9.67742	-5.44554	-6.92124	-5.6872	-8.33333	-4.21836	-3.74332	-5.94059	-2.23325	-0.555556	0	2.65957	5.61798	5.97826	5.2356	1.62162	6.55738	1.31579	N/A	4.0201	0
2-way ANOVA
	DAY 1		DAY 2
Tukey's multiple comparisons test	Summary	Adjusted P Value	Summary	Adjusted P Value
Uninfected vs. WT	ns	0.1348	****	<0.0001
Uninfected vs. Yaf9 2x	ns	0.481	****	<0.0001
Uninfected vs. W91A 2x	ns	0.901	***	0.0004
Uninfected vs. CtermΔ 2x	ns	0.8709	ns	>0.9999
Uninfected vs. yaf9Δ/Δ	ns	0.956	ns	0.9834
WT vs. Yaf9 2x	ns	0.9562	ns	0.8699
WT vs. W91A 2x	ns	0.63	*	0.0102
WT vs. CtermΔ 2x	**	0.0099	****	<0.0001
WT vs. yaf9Δ/Δ	*	0.0276	****	<0.0001
Yaf9 2x vs. W91A 2x	ns	0.9742	ns	0.1149
Yaf9 2x vs. CtermΔ 2x	ns	0.0588	****	<0.0001
Yaf9 2x vs. yaf9Δ/Δ	ns	0.1347	****	<0.0001
W91A 2x vs. CtermΔ 2x	ns	0.2765	***	0.0002
W91A 2x vs. yaf9Δ/Δ	ns	0.4561	**	0.007
CtermΔ 2x vs. yaf9Δ/Δ	ns	>0.9999	ns	0.9562

## Sheet: Figure 6D
	WT (SN425)					Yaf9 2x					W91A 2x					CtermΔ 2x					yaf9Δ/Δ
	Mouse 1	Mouse 2	Mouse 3	Mouse 4	Mouse 5	Mouse 1	Mouse 2	Mouse 3	Mouse 4	Mouse 5	Mouse 1	Mouse 2	Mouse 3	Mouse 4	Mouse 5	Mouse 1	Mouse 2	Mouse 3	Mouse 4	Mouse 5	Mouse 1	Mouse 2	Mouse 3	Mouse 4	Mouse 5
CFU/g Kidney (normalised to innoculum)	1.05118e+07	1.68399e+07	N/A	1.26407e+08	1.32559e+08	2.30076e+07	2.04253e+07	2.76429e+07	4.39735e+07	3.78079e+07	2.35644e+06	4.31932e+06	2.53115e+06	2.27719e+06	2.72792e+06	269780	418301	0	262626	0	0	0	N/A	179849	0
2-way ANOVA
Tukey's multiple comparisons test	Summary	Adjusted P Value
WT vs. Yaf9 2x	ns	0.2228
WT vs. W91A 2x	*	0.0126
WT vs. CtermΔ 2x	**	0.0093
WT vs. yaf9Δ/Δ	*	0.0139
Yaf9 2x vs. W91A 2x	****	<0.0001
Yaf9 2x vs. CtermΔ 2x	****	<0.0001
W91A 2x vs. CtermΔ 2x	****	<0.0001

## Sheet: Figure S4A
Number of immune cells per kidney		JN20230911 YAF9 flow cytometry
														Calculation of sample proportion recorded
															Volume recorded	Volume resus	Proportion
Sample:	Tubular cells	multiply by sample proportion		x20 for organ proportion		Monocyte-derived DC			x20 for organ proportion
JN20230914 - PBS kid1.fcs	58081	2.35349	136693	20	2.73387e+06	36	2.35349	84.7258	20	1694.52			JN20230914 - PBS kid1.fcs		84.98	200	2.35349
JN20230914 - PBS kid2.fcs	37982	2.37417	90175.7	20	1.80351e+06	32	2.37417	75.9734	20	1519.47			JN20230914 - PBS kid2.fcs		84.24	200	2.37417
JN20230914 - WT kid1.fcs	24957	2.36658	59062.8	20	1.18126e+06	1405	2.36658	3325.05	20	66501			JN20230914 - WT kid1.fcs		84.51	200	2.36658
JN20230914 - WT kid2.fcs	24942	3.22997	80562	20	1.61124e+06	1836	3.22997	5930.23	20	118605			JN20230914 - WT kid2.fcs		61.92	200	3.22997
JN20230914 - ddYAF9 kid1.fcs	52698	2.92654	154223	20	3.08446e+06	261	2.92654	763.828	20	15276.6			JN20230914 - ddYAF9 kid1.fcs		68.34	200	2.92654
JN20230914 - ddYAF9 kid2.fcs	49460	2.97177	146984	20	2.93967e+06	129	2.97177	383.358	20	7667.16			JN20230914 - ddYAF9 kid2.fcs		67.3	200	2.97177
	Neutrophils					Ly6C+ total											2.35349
JN20230914 - PBS kid1.fcs	177	2.35349	416.569	20	8331.37	517	2.35349	1216.76	20	24335.1							2.37417
JN20230914 - PBS kid2.fcs	163	2.37417	386.99	20	7739.79	304	2.37417	721.747	20	14434.9							2.36658
JN20230914 - WT kid1.fcs	2674	2.36658	6328.25	20	126565	4626	2.36658	10947.8	20	218956							3.22997
JN20230914 - WT kid2.fcs	1467	3.22997	4738.37	20	94767.4	4518	3.22997	14593	20	291860							2.92654
JN20230914 - ddYAF9 kid1.fcs	333	2.92654	974.539	20	19490.8	740	2.92654	2165.64	20	43312.8							2.97177
JN20230914 - ddYAF9 kid2.fcs	172	2.97177	511.144	20	10222.9	485	2.97177	1441.31	20	28826.2
	KM total					Total CD45
JN20230914 - PBS kid1.fcs	874	2.35349	2056.95	20	41139.1	4856	2.35349	11428.6	20	228571
JN20230914 - PBS kid2.fcs	402	2.37417	954.416	20	19088.3	2601	2.37417	6175.21	20	123504
JN20230914 - WT kid1.fcs	228	2.36658	539.581	20	10791.6	14945	2.36658	35368.6	20	707372
JN20230914 - WT kid2.fcs	374	3.22997	1208.01	20	24160.2	11903	3.22997	38446.4	20	768928
JN20230914 - ddYAF9 kid1.fcs	680	2.92654	1990.05	20	39801	4193	2.92654	12271	20	245420
JN20230914 - ddYAF9 kid2.fcs	452	2.97177	1343.24	20	26864.8	2839	2.97177	8436.85	20	168737
Cells per gate from flowjo:
Sample:	CDF45	Neutrophils	Singelts/Cells/Live/CD45+/Non-Neutrophil/Comp-APC-Cy7-A, Comp-BV711-A subset/Ly6C+ | Count	Singelts/Cells/Live/CD45+/Non-Neutrophil/F480 int, CD11b int/KRM | Count	Singelts/Cells/Live/CD45- | Count	Singelts/Cells/Live/CD45+/Non-Neutrophil/Comp-APC-Cy7-A, Comp-BV711-A subset/Ly6C+/Monocyte-derived DCs | Count
JN20230914 - PBS kid1.fcs	4856	177	517	874	58081	36
JN20230914 - PBS kid2.fcs	2601	163	304	402	37982	32
JN20230914 - WT kid1.fcs	14945	2674	4626	228	24957	1405
JN20230914 - WT kid2.fcs	11903	1467	4518	374	24942	1836
JN20230914 - ddYAF9 kid1.fcs	4193	333	740	680	52698	261
JN20230914 - ddYAF9 kid2.fcs	2839	172	485	452	49460	129

## Sheet: Figure S4B
	Uninfected					Yaf9 2x					W91A 2x
	Mouse 1	Mouse 2	Mouse 3	Mouse 4	Mouse 5	Mouse 1	Mouse 2	Mouse 3	Mouse 4	Mouse 5	Mouse 1	Mouse 2	Mouse 3	Mouse 4	Mouse 5
Mouse Weight (g) DAY 1	21.64	20.83	24.42	22.07	18.56	19.93	20.13	20.49	20.97	20.19	19.96	21.2	19.56	18.47	21.76
Mouse Weight (g) DAY 2	22.12	20.66	23.96	22.1	19.02	20.75	19.23	20.9	20.06	20.28	19.84	20.79	19.21	18.39	21.31
Mouse Weight (g) DAY 3	21.72	19.42	23.59	21.17	19.14	20.15	18.61	20.85	19.36	19.74	20.26	20.19	19.12	18.59	21.06
	Uninfected					W91A 2x					Yaf9 2x
	Mouse 1	Mouse 2	Mouse 3	Mouse 4	Mouse 5	Mouse 1	Mouse 2	Mouse 3	Mouse 4	Mouse 5	Mouse 1	Mouse 2	Mouse 3	Mouse 4	Mouse 5
% Body Weight Loss DAY 1	1.07426	1.16561	0.5352	1.37804	-2.41851	0.2	-4.37	-3.80282	-3.45304	-2.13282	-3.43	-2.39	-4.72	-1.18	-3.97
% Body Weight Loss DAY 2	3.31621	0.339971	-1.35858	1.51585	0	4.32378	-8.64608	-1.87793	-7.64273	-1.69656	-4.01548	-4.28177	-6.42962	-1.60514	-5.95763
% Body Weight Loss DAY 3	1.44792	-5.68237	-2.88184	-2.75609	0.630915	1.31	-11.59	-2.11268	-10.8656	-4.31411	-1.98	-7.04	-6.87	-0.54	-7.06
2-way ANOVA
	DAY 1		DAY 2		DAY 3
Tukey's multiple comparisons test	Summary	Adjusted P Value	Summary	Adjusted P Value	Summary	Adjusted P Value
PBS control vs. Yaf9 2x	ns	0.2961	ns	0.1485	ns	0.1789
PBS control vs. W91A 2x	ns	0.2095	*	0.0362	ns	0.3459
Yaf9 2x vs. W91A 2x	ns	0.9757	ns	0.7831	ns	0.914

## Sheet: Figure S4C
	Yaf9 2x					W91A 2x
	Mouse 1	Mouse 2	Mouse 3	Mouse 4	Mouse 5	Mouse 1	Mouse 2	Mouse 3	Mouse 4	Mouse 5
CFU/g Kidney	41810	749613	6952.1	1.93257e+06	33576.6	8603.43	4103.62	16343.2	31216.1	62468.3
T-Test
Tukey's multiple comparisons test	Summary	Adjusted P Value
Yaf9 2x vs. W91A 2x	ns	0.1937
